# Supplementary material for: An IGFBP7hi endothelial cell subset drives T cell extravasation in psoriasis via endothelial glycocalyx degradation
Source: J Clin Invest. 2023 May 1;133(9):e160451. doi: 10.1172/JCI160451 (PMC10145935; doi:10.1172/JCI160451)
Supplement: Supplemental data set 1 [file jci-133-160451-s078.xlsx]

## Sheet: Healthy cluster A
gene	cluster	disease	avg_logFC	pct.1	pct.2	p_val_adj
IGFBP3	A	healthy	1.7525	0.538	0.094	3.07662e-73
S100A4	A	healthy	1.19925	0.84	0.526	3.9262e-36
SRGN	A	healthy	1.12311	0.846	0.569	2.34819e-40
ENPP2	A	healthy	1.08971	0.669	0.414	1.69014e-23
SEMA3G	A	healthy	1.04618	0.598	0.084	2.3943e-98
FN1	A	healthy	1.04539	0.373	0.109	7.16395e-24
DEPP1	A	healthy	1.02493	0.657	0.392	4.33213e-19
CXCL12	A	healthy	0.995213	0.722	0.3	1.40041e-37
CLDN5	A	healthy	0.977086	0.959	0.888	4.43793e-31
ARL15	A	healthy	0.969832	0.58	0.193	1.45705e-41
JAG1	A	healthy	0.946208	0.544	0.312	3.38028e-15
HEY1	A	healthy	0.937299	0.562	0.147	3.57686e-47
SULF1	A	healthy	0.927933	0.432	0.127	8.21824e-29
SAT1	A	healthy	0.9141	0.911	0.883	3.86417e-22
ICAM2	A	healthy	0.898713	0.734	0.583	1.08611e-17
NEBL	A	healthy	0.887853	0.497	0.105	2.60132e-55
DST	A	healthy	0.875523	0.438	0.209	6.48566e-15
SRP14	A	healthy	0.875337	1	0.987	1.09026e-52
ADGRF5	A	healthy	0.8654	0.751	0.467	2.11908e-26
LTBP4	A	healthy	0.857863	0.527	0.224	3.80146e-23
EFNB2	A	healthy	0.833789	0.68	0.425	4.56066e-22
TIMP3	A	healthy	0.832411	0.929	0.802	6.79248e-30
GJA4	A	healthy	0.827717	0.527	0.132	4.40497e-42
RHOB	A	healthy	0.814962	0.864	0.658	1.1829e-24
PCSK5	A	healthy	0.809198	0.331	0.042	2.97707e-56
GLUL	A	healthy	0.80022	0.846	0.714	1.35758e-23
EMP3	A	healthy	0.786993	0.444	0.189	1.93116e-17
PODXL	A	healthy	0.78257	0.734	0.534	1.66411e-16
NR4A1	A	healthy	0.772376	0.479	0.315	1.47446e-06
BST2	A	healthy	0.763134	0.811	0.617	8.02896e-25
SLC9A3R2	A	healthy	0.749623	0.893	0.782	1.41547e-27
CYR61	A	healthy	0.748347	0.544	0.344	5.74268e-09
NOTCH4	A	healthy	0.743948	0.58	0.289	8.99351e-21
SOX17	A	healthy	0.742444	0.615	0.443	2.07792e-10
PPA1	A	healthy	0.741576	0.817	0.64	4.90826e-23
ACE	A	healthy	0.732805	0.663	0.36	1.69128e-23
HES4	A	healthy	0.717673	0.373	0.078	3.05214e-37
TSPAN2	A	healthy	0.715039	0.497	0.196	4.10868e-23
AMD1	A	healthy	0.70993	0.621	0.436	1.3177e-12
PLLP	A	healthy	0.705382	0.414	0.164	5.2716e-18
C19orf33	A	healthy	0.680646	0.373	0.091	6.4487e-31
FAM107A	A	healthy	0.676774	0.521	0.285	1.9307e-14
UTRN	A	healthy	0.673682	0.757	0.642	1.78237e-15
PLPP1	A	healthy	0.664461	0.503	0.341	3.66214e-07
PDCD4	A	healthy	0.659817	0.757	0.659	1.56665e-13
SPECC1	A	healthy	0.659492	0.385	0.069	2.55429e-47
DUSP1	A	healthy	0.654095	0.929	0.869	3.21081e-19
CRYBG3	A	healthy	0.651837	0.751	0.63	1.51718e-11
JAG2	A	healthy	0.65023	0.598	0.354	4.72991e-15
KCNN3	A	healthy	0.623735	0.361	0.092	9.69897e-28

## Sheet: Psoriasis cluster A
gene	cluster	disease	avg_logFC	pct.1	pct.2	p_val_adj
CXCL12	A	psoriasis	2.09466	0.942	0.264	4.63976e-181
SLC9A3R2	A	psoriasis	1.73007	0.997	0.769	9.18072e-139
GJA4	A	psoriasis	1.59717	0.801	0.093	4.82082e-244
SRGN	A	psoriasis	1.30179	0.959	0.549	7.488e-113
SAT1	A	psoriasis	1.29851	0.873	0.885	4.69177e-13
FN1	A	psoriasis	1.2534	0.392	0.098	5.43672e-48
ADAMTS6	A	psoriasis	1.21777	0.763	0.25	8.04211e-105
HEY1	A	psoriasis	1.2074	0.759	0.114	5.75597e-188
PLPP1	A	psoriasis	1.14193	0.766	0.312	7.49354e-81
IGFBP3	A	psoriasis	1.13963	0.423	0.088	8.78882e-63
S100A4	A	psoriasis	1.13665	0.849	0.514	1.64237e-54
FABP4	A	psoriasis	1.13379	0.354	0.116	5.74593e-28
SOX17	A	psoriasis	1.12676	0.893	0.412	1.25604e-100
GLUL	A	psoriasis	1.1207	0.945	0.7	5.31559e-78
SEMA3G	A	psoriasis	1.1074	0.722	0.054	4.51052e-267
SRP14	A	psoriasis	1.09028	1	0.987	7.4778e-98
JAG1	A	psoriasis	1.03215	0.701	0.289	4.72571e-65
PPA1	A	psoriasis	1.0278	0.938	0.623	6.49839e-91
ATP13A3	A	psoriasis	1.01746	0.622	0.119	1.4579e-123
SSUH2	A	psoriasis	1.00198	0.344	0.014	8.56719e-162
EMP3	A	psoriasis	0.965898	0.639	0.162	1.10616e-92
PODXL	A	psoriasis	0.940182	0.918	0.51	2.14332e-83
MMP2	A	psoriasis	0.937326	0.691	0.163	1.68036e-112
RHOB	A	psoriasis	0.927104	0.921	0.645	1.10178e-59
RDX	A	psoriasis	0.921612	0.969	0.784	9.06499e-74
ICAM2	A	psoriasis	0.92067	0.942	0.559	5.2444e-77
EFNB2	A	psoriasis	0.900225	0.811	0.404	4.57203e-67
IL32	A	psoriasis	0.888821	0.821	0.364	1.61209e-62
TIMP3	A	psoriasis	0.883631	0.962	0.794	1.33946e-40
PLS3	A	psoriasis	0.870265	0.9	0.531	8.87644e-65
BTNL9	A	psoriasis	0.828633	0.643	0.099	8.422e-138
ALPL	A	psoriasis	0.828587	0.584	0.105	2.52177e-116
MECOM	A	psoriasis	0.825483	0.742	0.353	2.21626e-57
AMD1	A	psoriasis	0.824265	0.739	0.418	1.43227e-37
CRYBG3	A	psoriasis	0.813999	0.918	0.61	2.48408e-61
SLC12A2	A	psoriasis	0.795436	0.653	0.175	1.60638e-88
TM4SF1	A	psoriasis	0.794457	0.997	0.913	2.13031e-64
PPP1R14A	A	psoriasis	0.788323	0.385	0.013	3.06471e-191
DEPP1	A	psoriasis	0.78717	0.704	0.378	5.40479e-30
LTBP4	A	psoriasis	0.776044	0.598	0.206	1.12931e-56
BST2	A	psoriasis	0.774889	0.883	0.603	4.70822e-49
ADGRF5	A	psoriasis	0.773274	0.887	0.444	1.05477e-72
PLLP	A	psoriasis	0.770004	0.66	0.132	2.84695e-123
RAMP2	A	psoriasis	0.767191	1	0.94	8.36926e-86
C9orf3	A	psoriasis	0.757788	0.859	0.517	2.46509e-60
MSX1	A	psoriasis	0.753436	0.687	0.3	2.42054e-51
IGF2.1	A	psoriasis	0.744864	0.491	0.057	5.88828e-131
CD81	A	psoriasis	0.744294	0.993	0.928	3.45228e-88
JAG2	A	psoriasis	0.737656	0.735	0.333	3.92169e-59
RHOC	A	psoriasis	0.735831	0.979	0.779	4.85926e-73

## Sheet: Healthy cluster C1
gene	cluster	disease	avg_logFC	pct.1	pct.2	p_val_adj
RBP7	C1	healthy	1.0418	0.711	0.487	1.0746e-26
ITIH5	C1	healthy	0.99836	0.547	0.184	2.36102e-48
ENPP2	C1	healthy	0.858014	0.608	0.413	3.98647e-15
ANGPT2	C1	healthy	0.811322	0.513	0.277	3.7944e-16
SPRY1	C1	healthy	0.762134	0.759	0.571	1.9352e-20
EDNRB	C1	healthy	0.749227	0.388	0.212	4.27159e-11
CTGF	C1	healthy	0.722199	0.897	0.687	2.60595e-26
IVNS1ABP	C1	healthy	0.657788	0.362	0.208	9.75639e-09
S100A4	C1	healthy	0.655192	0.81	0.522	3.23739e-24
HSPA1B	C1	healthy	0.608786	0.78	0.715	2.52219e-07
AQP1	C1	healthy	0.597154	0.978	0.938	9.80983e-33
HSPA1A	C1	healthy	0.567253	0.871	0.816	9.01522e-10
CCL21	C1	healthy	0.565687	0.513	0.36	2.05137e-06
INHBB	C1	healthy	0.563522	0.289	0.112	3.48191e-14
TIMP3	C1	healthy	0.556807	0.927	0.8	3.29632e-32
ADGRF5	C1	healthy	0.55631	0.668	0.467	2.07181e-17
ETS1	C1	healthy	0.506419	0.694	0.614	1.78949e-10
DNAJB1	C1	healthy	0.498301	0.629	0.585	0.000795891
NR4A1	C1	healthy	0.476988	0.457	0.314	2.53164e-05
MGLL	C1	healthy	0.466341	0.767	0.694	3.14503e-09
NOTCH4	C1	healthy	0.459117	0.427	0.294	2.56592e-05
FAM13C	C1	healthy	0.458545	0.659	0.518	1.06655e-09
SCARB1	C1	healthy	0.455668	0.478	0.327	3.62105e-07
MEF2C	C1	healthy	0.446888	0.789	0.763	6.49455e-09
GSN	C1	healthy	0.446543	0.996	0.951	5.17643e-31
SEC14L1	C1	healthy	0.443677	0.685	0.616	3.42007e-09
CD34	C1	healthy	0.424758	0.94	0.915	5.39653e-22
LEPR	C1	healthy	0.414171	0.371	0.21	2.14224e-07
SMAD1	C1	healthy	0.412682	0.556	0.534	0.0427611
TSC22D1	C1	healthy	0.408114	0.832	0.737	2.401e-10
NEAT1	C1	healthy	0.391334	0.978	0.937	1.19801e-11
HES1	C1	healthy	0.382329	0.784	0.67	2.00334e-06
MCF2L	C1	healthy	0.382194	0.405	0.314	0.0162814
BTNL9	C1	healthy	0.38128	0.289	0.133	5.88576e-08
SRSF5	C1	healthy	0.378161	0.772	0.745	2.77194e-10
PRMT1	C1	healthy	0.372582	0.754	0.71	3.90907e-08
RGCC	C1	healthy	0.368457	0.409	0.26	0.00037425
GNG11	C1	healthy	0.365001	0.987	0.989	3.69044e-25
DDX3Y	C1	healthy	0.362497	0.323	0.179	1.84884e-05
LNX1	C1	healthy	0.360043	0.284	0.169	0.00166004
FILIP1	C1	healthy	0.357288	0.259	0.137	0.000397473
A2M	C1	healthy	0.339667	0.966	0.921	1.78808e-12
ITGA6	C1	healthy	0.334069	0.832	0.827	5.45082e-08
UACA	C1	healthy	0.33369	0.707	0.698	0.0139547
SLCO2B1	C1	healthy	0.332935	0.237	0.092	5.41303e-10
ARHGAP29	C1	healthy	0.332671	0.828	0.843	2.69092e-05
CDH13	C1	healthy	0.331781	0.487	0.399	0.0199392
RCAN2	C1	healthy	0.316582	0.276	0.153	0.000250886
JUND	C1	healthy	0.309947	0.922	0.936	7.40405e-08
MBNL1	C1	healthy	0.298425	0.72	0.752	0.0440848

## Sheet: Psoriasis cluster C1
gene	cluster	disease	avg_logFC	pct.1	pct.2	p_val_adj
RGCC	C1	psoriasis	1.65182	0.871	0.165	9.17315e-288
COL4A1	C1	psoriasis	1.39982	0.903	0.457	3.32426e-150
COL4A2	C1	psoriasis	1.22496	0.899	0.504	4.84238e-127
LGALS1	C1	psoriasis	1.11402	0.861	0.538	9.03693e-79
SPARC	C1	psoriasis	1.03263	1	0.875	7.89299e-172
MLEC	C1	psoriasis	0.958492	0.797	0.279	8.44068e-147
TSC22D1	C1	psoriasis	0.917631	0.964	0.704	2.20052e-86
CCND1	C1	psoriasis	0.902776	0.732	0.301	4.41591e-99
IL32	C1	psoriasis	0.876117	0.744	0.341	1.00931e-77
TM4SF18	C1	psoriasis	0.858568	0.892	0.448	9.73131e-124
VWA1	C1	psoriasis	0.829995	0.915	0.593	1.17957e-91
IGFBP7	C1	psoriasis	0.79741	1	0.958	1.84728e-78
APCDD1	C1	psoriasis	0.779107	0.666	0.274	9.9254e-81
SGK1	C1	psoriasis	0.762524	0.744	0.337	3.45868e-85
TCIM	C1	psoriasis	0.72755	0.751	0.33	1.01099e-83
RFLNB	C1	psoriasis	0.701195	0.677	0.186	8.24731e-136
INSR	C1	psoriasis	0.691874	0.556	0.202	2.23099e-68
C1orf54	C1	psoriasis	0.690361	0.757	0.317	9.75471e-97
PCDH17	C1	psoriasis	0.646412	0.594	0.204	3.47334e-83
TAGLN	C1	psoriasis	0.618767	0.457	0.233	5.67621e-22
APLNR	C1	psoriasis	0.611653	0.691	0.342	1.73245e-54
FSCN1	C1	psoriasis	0.611204	0.706	0.286	1.49559e-84
PLVAP	C1	psoriasis	0.599087	0.987	0.84	3.08124e-64
COL15A1	C1	psoriasis	0.595797	0.901	0.615	1.87617e-56
KDR	C1	psoriasis	0.572238	0.78	0.415	6.28947e-63
PLPP3	C1	psoriasis	0.555027	0.531	0.188	1.05009e-65
SOX18	C1	psoriasis	0.521408	0.983	0.891	8.74913e-56
SERPINH1	C1	psoriasis	0.507513	0.797	0.483	1.10582e-55
RBP7	C1	psoriasis	0.505141	0.647	0.477	3.13434e-08
PRSS23	C1	psoriasis	0.504951	0.877	0.558	2.81834e-48
MARCKSL1	C1	psoriasis	0.504731	0.791	0.472	1.93294e-49
MYO1B	C1	psoriasis	0.493381	0.548	0.133	2.88075e-108
MCAM	C1	psoriasis	0.490963	0.763	0.46	1.8283e-45
ITIH5	C1	psoriasis	0.48323	0.516	0.154	2.76154e-72
MSX1	C1	psoriasis	0.48121	0.676	0.272	8.2497e-66
APOD	C1	psoriasis	0.477837	0.408	0.254	5.94881e-08
LXN	C1	psoriasis	0.477515	0.59	0.2	6.88481e-80
MAP1B	C1	psoriasis	0.463557	0.491	0.133	6.54768e-81
LAPTM4B	C1	psoriasis	0.45802	0.757	0.399	1.02236e-54
LBH	C1	psoriasis	0.441475	0.543	0.247	1.98811e-41
RGS16	C1	psoriasis	0.44047	0.592	0.324	1.46499e-25
LAMB1	C1	psoriasis	0.44001	0.676	0.305	8.44482e-57
SPRY1	C1	psoriasis	0.439275	0.791	0.547	3.3693e-25
FAM43A	C1	psoriasis	0.437613	0.712	0.355	9.93163e-51
CALCRL	C1	psoriasis	0.434486	0.841	0.593	2.4341e-34
SOX4	C1	psoriasis	0.433342	0.801	0.54	1.9489e-32
EXOC3L2	C1	psoriasis	0.428206	0.522	0.193	7.55675e-61
TSPAN15	C1	psoriasis	0.422192	0.556	0.208	6.32186e-61
ATP1B3	C1	psoriasis	0.42054	0.854	0.548	3.71682e-42
YWHAQ	C1	psoriasis	0.420416	0.854	0.599	1.59093e-44

## Sheet: Healthy cluster C2
gene	cluster	disease	avg_logFC	pct.1	pct.2	p_val_adj
CCL21	C2	healthy	0.838079	0.622	0.332	5.63903e-50
ADIRF	C2	healthy	0.57826	0.994	0.944	4.75729e-76
CLU	C2	healthy	0.524076	0.987	0.845	1.37708e-58
SCARB1	C2	healthy	0.489537	0.457	0.319	1.13973e-15
TFF3	C2	healthy	0.459578	0.27	0.1	3.05971e-23
CTGF	C2	healthy	0.43854	0.762	0.691	1.22206e-09
CD34	C2	healthy	0.419333	0.933	0.914	7.13976e-37
IL33	C2	healthy	0.413563	0.644	0.582	1.20238e-10
LIFR	C2	healthy	0.40153	0.736	0.695	4.62627e-12
SPHK1	C2	healthy	0.385966	0.541	0.493	1.56649e-08
SRSF5	C2	healthy	0.366507	0.732	0.749	7.25546e-13
TGFBR3	C2	healthy	0.363486	0.521	0.48	7.45801e-05
ACKR1	C2	healthy	0.346214	0.979	0.818	2.59936e-20
TBX1	C2	healthy	0.344192	0.35	0.252	5.85557e-06
SYNE2	C2	healthy	0.332798	0.8	0.834	1.34446e-08
CST3	C2	healthy	0.326998	0.979	0.984	4.15667e-32
HSPB1	C2	healthy	0.322978	0.929	0.932	2.71622e-19
CAST	C2	healthy	0.322642	0.837	0.894	2.49841e-14
OSBPL1A	C2	healthy	0.322064	0.509	0.506	0.0363827
TFPI	C2	healthy	0.316085	0.609	0.562	3.17145e-05
FAM118A	C2	healthy	0.311355	0.221	0.136	0.000207436
TSPAN7	C2	healthy	0.309142	0.745	0.746	1.66911e-10
ZBTB20	C2	healthy	0.305351	0.637	0.666	0.000622304
SPARCL1	C2	healthy	0.293835	1	0.998	1.8484e-33
CAVIN2	C2	healthy	0.284633	0.582	0.518	7.25694e-05
AHNAK	C2	healthy	0.275373	0.85	0.886	2.98734e-10
SNCG	C2	healthy	0.27537	0.616	0.647	0.0229784
NOP53	C2	healthy	0.272683	0.871	0.918	2.12948e-15
PLAT	C2	healthy	0.264062	0.29	0.208	0.0253125
KCTD12	C2	healthy	0.260838	0.796	0.806	1.5289e-06
S100A6	C2	healthy	0.259369	1	0.999	1.51125e-31
S100A10	C2	healthy	0.256206	0.991	0.987	1.49014e-21
MBNL1	C2	healthy	0.252496	0.706	0.756	0.000844833

## Sheet: Psoriasis cluster C2
gene	cluster	disease	avg_logFC	pct.1	pct.2	p_val_adj
HLA-DQA2	C2	psoriasis	0.961107	0.809	0.337	3.53335e-169
CCL14	C2	psoriasis	0.796987	0.886	0.531	1.84207e-126
HLA-DRB5	C2	psoriasis	0.741498	0.998	0.737	1.2833e-175
HLA-DRA	C2	psoriasis	0.692529	0.999	0.942	7.63081e-172
HLA-DQA1	C2	psoriasis	0.637261	0.906	0.528	4.36509e-106
PRCP	C2	psoriasis	0.632561	0.945	0.649	1.76409e-94
HLA-DPB1	C2	psoriasis	0.630182	0.991	0.826	6.87752e-139
HLA-DPA1	C2	psoriasis	0.618541	0.995	0.858	2.60508e-143
ACKR1	C2	psoriasis	0.590097	0.998	0.788	5.85531e-97
IFITM1	C2	psoriasis	0.528424	0.949	0.622	9.43866e-93
HLA-DRB1	C2	psoriasis	0.52333	0.999	0.961	1.58757e-131
MTRNR2L12	C2	psoriasis	0.519499	0.935	0.777	5.99404e-80
CCL23	C2	psoriasis	0.513208	0.513	0.228	3.06561e-52
CTSC	C2	psoriasis	0.452087	0.895	0.649	5.14915e-60
SELP	C2	psoriasis	0.448993	0.633	0.296	3.10069e-66
CD74	C2	psoriasis	0.448157	1	0.994	1.15714e-118
FABP5	C2	psoriasis	0.447579	0.695	0.506	4.44438e-20
DUSP23	C2	psoriasis	0.43848	0.885	0.618	5.31016e-57
NNMT	C2	psoriasis	0.391182	0.778	0.435	2.12191e-62
HLA-DMA	C2	psoriasis	0.384522	0.942	0.701	1.70332e-60
IGFBP7	C2	psoriasis	0.378979	0.999	0.953	4.10571e-45
RAMP3	C2	psoriasis	0.37337	0.96	0.742	8.34756e-48
IGFBP2	C2	psoriasis	0.344371	0.85	0.563	5.83849e-46
NOSTRIN	C2	psoriasis	0.336061	0.88	0.599	8.72001e-47
COTL1	C2	psoriasis	0.332344	0.632	0.344	9.70478e-43
ZNF385D	C2	psoriasis	0.330607	0.735	0.422	3.78847e-48
HLA-DQB1	C2	psoriasis	0.328074	0.874	0.626	9.31925e-46
CSRP2	C2	psoriasis	0.326505	0.627	0.387	1.73392e-32
ENG	C2	psoriasis	0.325973	0.982	0.871	2.50604e-42
CTNNAL1	C2	psoriasis	0.325339	0.714	0.447	5.12736e-39
NRN1	C2	psoriasis	0.322091	0.917	0.697	6.37712e-39
CNN3	C2	psoriasis	0.314825	0.906	0.657	9.97308e-46
OLFM1	C2	psoriasis	0.314812	0.697	0.412	8.99956e-44
CCNI	C2	psoriasis	0.309288	0.958	0.816	3.1526e-40
NR2F2	C2	psoriasis	0.302739	0.85	0.59	1.39064e-31
NPDC1	C2	psoriasis	0.293186	0.991	0.895	2.19687e-44
FLRT2	C2	psoriasis	0.289145	0.386	0.174	3.90843e-38
TPD52L1	C2	psoriasis	0.28882	0.607	0.31	3.08087e-45
MIF	C2	psoriasis	0.281057	0.866	0.605	1.20179e-34
MYL12A	C2	psoriasis	0.280969	0.993	0.936	5.98694e-51
ARPC1B	C2	psoriasis	0.280456	0.917	0.704	2.38097e-33
SLCO2A1	C2	psoriasis	0.277135	0.579	0.335	1.01479e-31
PRSS23	C2	psoriasis	0.275855	0.789	0.545	2.7225e-28
FKBP1A	C2	psoriasis	0.275198	0.976	0.86	6.03968e-30
APOD	C2	psoriasis	0.274674	0.429	0.227	5.66223e-27
PLCG2	C2	psoriasis	0.269774	0.925	0.727	5.18747e-37
ARF5	C2	psoriasis	0.267551	0.76	0.479	1.17515e-34
RACK1	C2	psoriasis	0.26282	1	0.979	1.46168e-59
TPT1	C2	psoriasis	0.260722	1	1	3.34843e-77
VWA1	C2	psoriasis	0.259821	0.847	0.573	1.40776e-30

## Sheet: Healthy cluster P
gene	cluster	disease	avg_logFC	pct.1	pct.2	p_val_adj
HSPA1A	P	healthy	1.2188	0.912	0.813	8.8292e-36
C2CD4B	P	healthy	1.21793	0.672	0.423	4.87487e-26
ATF3	P	healthy	1.20398	0.79	0.397	2.53676e-56
MT2A	P	healthy	1.18011	0.828	0.732	1.95005e-14
DNAJB1	P	healthy	1.1635	0.777	0.574	2.50985e-33
HSPA1B	P	healthy	1.0922	0.815	0.712	3.65919e-25
HES1	P	healthy	1.03245	0.866	0.664	1.9434e-32
CDKN1A	P	healthy	1.01988	0.777	0.454	3.5128e-44
RGS16	P	healthy	1.0104	0.626	0.345	1.21148e-23
IER3	P	healthy	1.00946	0.887	0.718	3.61579e-34
GADD45B	P	healthy	0.987965	0.941	0.76	4.76757e-51
SOCS3	P	healthy	0.897997	0.95	0.811	2.08233e-53
ZFP36	P	healthy	0.879082	0.979	0.828	2.90327e-50
CCL2	P	healthy	0.857289	0.534	0.322	2.67338e-12
FOS	P	healthy	0.852557	0.996	0.905	2.02806e-58
SELE	P	healthy	0.849684	0.761	0.436	1.1636e-28
NFKBIA	P	healthy	0.838374	0.882	0.839	1.16132e-27
FOSB	P	healthy	0.782076	0.79	0.578	3.06761e-23
RND1	P	healthy	0.779992	0.437	0.209	1.67027e-18
JUN	P	healthy	0.775627	0.987	0.934	7.57358e-46
EGR1	P	healthy	0.769137	0.567	0.383	7.56877e-13
TNFAIP3	P	healthy	0.759191	0.357	0.182	1.15758e-10
IRF1	P	healthy	0.754503	0.744	0.571	7.83147e-21
ADAMTS1	P	healthy	0.731571	0.601	0.432	2.42736e-12
ICAM1	P	healthy	0.731376	0.613	0.452	2.44495e-12
CCNL1	P	healthy	0.677747	0.761	0.645	1.67448e-18
NEAT1	P	healthy	0.676464	0.975	0.937	1.27451e-13
SOD2	P	healthy	0.672076	0.668	0.5	1.49146e-15
HSP90AA1	P	healthy	0.667758	0.929	0.944	1.66426e-19
BAG3	P	healthy	0.651796	0.534	0.356	3.12169e-13
JUND	P	healthy	0.64501	0.987	0.932	1.55594e-40
JUNB	P	healthy	0.638306	0.987	0.94	2.67331e-41
SLC2A3	P	healthy	0.628271	0.803	0.621	3.5624e-22
NFKBIZ	P	healthy	0.611982	0.555	0.387	5.33266e-12
DUSP1	P	healthy	0.599169	0.945	0.867	1.17747e-30
KLF4	P	healthy	0.596171	0.819	0.652	1.23098e-20
IER2	P	healthy	0.576488	0.95	0.918	5.66181e-20
DNAJB4	P	healthy	0.569581	0.584	0.495	1.49935e-05
MYC	P	healthy	0.552681	0.496	0.347	2.33061e-07
RALGDS	P	healthy	0.552338	0.55	0.381	2.64187e-10
NR4A1	P	healthy	0.550176	0.479	0.312	9.77839e-08
PPP1R15A	P	healthy	0.547161	0.832	0.677	1.40253e-19
PDK4	P	healthy	0.537197	0.445	0.285	5.11917e-06
DNAJA1	P	healthy	0.533849	0.828	0.817	4.324e-14
BHLHE40	P	healthy	0.526898	0.542	0.397	1.47921e-07
HSPB1	P	healthy	0.526465	0.941	0.931	3.36449e-19
HSPH1	P	healthy	0.508708	0.412	0.317	0.0214788
KLF2	P	healthy	0.489279	0.962	0.918	1.83728e-24
KLF10	P	healthy	0.485396	0.592	0.517	3.05612e-05
CTGF	P	healthy	0.474351	0.836	0.691	2.92173e-12

## Sheet: Psoriasis cluster P
gene	cluster	disease	avg_logFC	pct.1	pct.2	p_val_adj
SELE	P	psoriasis	1.51581	0.884	0.418	3.01409e-80
HIST1H4C	P	psoriasis	1.36003	0.97	0.664	5.47193e-34
C2CD4B	P	psoriasis	1.00786	0.844	0.402	1.24851e-63
STMN1	P	psoriasis	0.958648	0.771	0.44	1.26774e-22
CSF3	P	psoriasis	0.898701	0.352	0.055	3.66315e-70
ICAM1	P	psoriasis	0.845303	0.867	0.426	2.36104e-58
CENPF	P	psoriasis	0.839056	0.259	0.052	2.33265e-39
TUBA1B	P	psoriasis	0.838399	0.983	0.846	1.71951e-08
H2AFZ	P	psoriasis	0.817272	0.967	0.736	8.34543e-28
TYMS	P	psoriasis	0.800837	0.249	0.05	9.55749e-38
NUSAP1	P	psoriasis	0.774356	0.206	0.018	1.67204e-62
NFKBIA	P	psoriasis	0.770022	0.99	0.828	2.82076e-54
UBE2S	P	psoriasis	0.66159	0.738	0.253	4.03882e-68
IL6	P	psoriasis	0.650254	0.369	0.099	3.7599e-39
LGALS1	P	psoriasis	0.645874	0.817	0.565	9.21008e-15
TUBB4B	P	psoriasis	0.644361	0.937	0.637	1.71512e-26
PTTG1	P	psoriasis	0.643833	0.216	0.045	4.23632e-30
HMGN2	P	psoriasis	0.636949	0.864	0.639	9.02819e-06
H2AFX	P	psoriasis	0.634558	0.718	0.225	1.91569e-74
HLA-DQA2	P	psoriasis	0.619721	0.88	0.414	1.32278e-50
CSRP2	P	psoriasis	0.617442	0.854	0.409	9.55193e-52
HMGB2	P	psoriasis	0.616571	0.811	0.496	1.8095e-15
TUBA1C	P	psoriasis	0.606276	0.638	0.276	4.55309e-32
SOCS3	P	psoriasis	0.602598	0.987	0.805	2.29687e-44
PCLAF	P	psoriasis	0.596249	0.213	0.023	5.10491e-56
PHLDA1	P	psoriasis	0.580399	0.767	0.32	5.74618e-50
TK1	P	psoriasis	0.573994	0.223	0.037	7.2536e-41
ZFP36	P	psoriasis	0.562144	0.977	0.825	7.05228e-41
RCAN1	P	psoriasis	0.55202	0.605	0.287	6.9091e-28
KLF4	P	psoriasis	0.548471	0.94	0.637	2.83925e-35
CEBPD	P	psoriasis	0.546018	0.96	0.693	1.40146e-29
MT2A	P	psoriasis	0.545893	0.917	0.722	1.99788e-11
IRF1	P	psoriasis	0.541116	0.934	0.55	1.7496e-42
DNAJA1	P	psoriasis	0.532475	0.993	0.802	9.08444e-48
CKS2	P	psoriasis	0.523218	0.485	0.128	7.01843e-56
HLA-DQA1	P	psoriasis	0.51347	0.947	0.591	2.20114e-33
CDKN3	P	psoriasis	0.508832	0.296	0.048	1.59305e-56
C11orf96	P	psoriasis	0.507764	0.664	0.289	3.67063e-34
NFKBIZ	P	psoriasis	0.500661	0.824	0.359	5.79401e-53
RGS16	P	psoriasis	0.499038	0.608	0.341	1.24782e-16
CKS1B	P	psoriasis	0.496596	0.412	0.171	1.16414e-20
NNMT	P	psoriasis	0.486775	0.834	0.49	2.86164e-25
KPNA2	P	psoriasis	0.480556	0.465	0.168	6.21908e-31
HIST1H1C	P	psoriasis	0.473893	0.508	0.242	9.14708e-18
UGCG	P	psoriasis	0.473304	0.767	0.358	1.58481e-41
G0S2	P	psoriasis	0.469311	0.223	0.052	6.34216e-25
PCNA	P	psoriasis	0.464701	0.515	0.239	1.98207e-19
IGFBP7	P	psoriasis	0.461472	1	0.961	2.15408e-30
DUT	P	psoriasis	0.458672	0.85	0.577	3.96945e-09
JUNB	P	psoriasis	0.455357	0.997	0.938	3.45823e-34

## Sheet: Healthy cluster V
gene	cluster	disease	avg_logFC	pct.1	pct.2	p_val_adj
MGP	V	healthy	1.3984	0.881	0.766	6.70609e-54
CLU	V	healthy	1.37079	1	0.85	2.37068e-143
AKR1C1	V	healthy	1.1269	0.619	0.119	8.04986e-128
MMRN1	V	healthy	1.0287	0.788	0.395	1.29132e-72
CYP1B1	V	healthy	0.948612	0.428	0.153	5.47507e-40
PERP	V	healthy	0.910457	0.728	0.422	1.83164e-57
AKR1C2	V	healthy	0.907117	0.369	0.051	1.69344e-90
EFEMP1	V	healthy	0.87828	0.325	0.033	5.17665e-96
CCL21	V	healthy	0.826117	0.612	0.346	3.33869e-30
IER3	V	healthy	0.813627	0.853	0.717	5.164e-31
ADIRF	V	healthy	0.80313	1	0.945	3.21929e-92
DAAM1	V	healthy	0.730434	0.741	0.537	4.53086e-38
CAVIN2	V	healthy	0.715197	0.75	0.504	8.48641e-39
VWF	V	healthy	0.647265	0.944	0.848	1.94114e-37
METRNL	V	healthy	0.637725	0.462	0.258	3.69654e-21
FBLN2	V	healthy	0.617657	0.519	0.23	1.15712e-33
NET1	V	healthy	0.616137	0.594	0.4	3.12655e-24
SULF1	V	healthy	0.612946	0.438	0.112	3.93755e-57
EDN1	V	healthy	0.603221	0.728	0.59	3.23275e-16
MT2A	V	healthy	0.57492	0.775	0.735	0.000316684
FGF2	V	healthy	0.543437	0.353	0.19	3.1106e-12
HES1	V	healthy	0.536385	0.784	0.667	7.49549e-13
TFF3	V	healthy	0.532025	0.284	0.106	1.03781e-17
LYST	V	healthy	0.529499	0.462	0.299	5.7671e-14
ITGB4	V	healthy	0.525241	0.675	0.618	1.35979e-14
ITPR2	V	healthy	0.523874	0.422	0.238	4.10539e-16
TGFBR3	V	healthy	0.506084	0.581	0.476	9.61561e-12
S100A6	V	healthy	0.504909	1	0.999	1.15422e-54
PLAT	V	healthy	0.502945	0.375	0.203	1.08468e-12
IL6ST	V	healthy	0.501378	0.753	0.709	1.95841e-17
SCARA3	V	healthy	0.489586	0.291	0.098	7.43424e-25
WWTR1	V	healthy	0.480447	0.628	0.589	4.7979e-10
PPL	V	healthy	0.473659	0.256	0.089	5.08803e-19
DKK3	V	healthy	0.470706	0.253	0.07	3.16463e-27
GADD45B	V	healthy	0.470007	0.825	0.767	1.36592e-07
NFIA	V	healthy	0.463336	0.603	0.575	4.04723e-07
TBX1	V	healthy	0.456909	0.372	0.254	5.25954e-06
ID2	V	healthy	0.455106	0.55	0.501	0.000407798
BMX	V	healthy	0.453887	0.312	0.212	0.000137808
PROX1	V	healthy	0.453226	0.222	0.059	3.64058e-24
BHLHE41	V	healthy	0.445666	0.216	0.024	9.31285e-58
FOXC1	V	healthy	0.444375	0.512	0.47	0.000100225
HSPB1	V	healthy	0.438183	0.959	0.929	2.99656e-30
NR2F2	V	healthy	0.429209	0.781	0.642	3.35685e-16
PTMS	V	healthy	0.423241	0.941	0.927	3.29087e-30
LRIG1	V	healthy	0.423046	0.241	0.088	5.22056e-16
TSC22D3	V	healthy	0.420656	0.691	0.686	1.06431e-06
DIXDC1	V	healthy	0.415564	0.419	0.341	0.000737174
TFPI	V	healthy	0.410739	0.662	0.559	7.11396e-09
FILIP1L	V	healthy	0.407195	0.462	0.385	0.000635821

## Sheet: Psoriasis cluster V
gene	cluster	disease	avg_logFC	pct.1	pct.2	p_val_adj
VCAN	V	psoriasis	1.16484	0.669	0.069	1.4523e-119
CPE	V	psoriasis	1.10823	0.562	0.019	1.73987e-212
FBLN2	V	psoriasis	1.10786	0.8	0.235	4.29508e-50
CLU	V	psoriasis	1.00912	1	0.858	1.08108e-45
VWF	V	psoriasis	0.938148	0.992	0.851	2.22575e-44
CYP1B1	V	psoriasis	0.896196	0.669	0.159	2.17052e-49
POSTN	V	psoriasis	0.895429	0.408	0.189	5.95664e-08
LYST	V	psoriasis	0.871744	0.885	0.292	1.59579e-55
ELN	V	psoriasis	0.818218	0.677	0.17	2.66709e-45
FILIP1L	V	psoriasis	0.805335	0.808	0.376	2.33462e-28
FBN1	V	psoriasis	0.78373	0.592	0.255	2.67842e-19
NNMT	V	psoriasis	0.781404	0.923	0.504	8.85852e-34
PERP	V	psoriasis	0.754295	0.931	0.431	1.30735e-37
LTC4S	V	psoriasis	0.743146	0.762	0.259	1.41065e-37
RSPO3	V	psoriasis	0.711257	0.577	0.056	2.53544e-103
MGP	V	psoriasis	0.692418	0.969	0.77	2.44649e-08
MMP28	V	psoriasis	0.660789	0.831	0.248	1.7213e-49
TGM2	V	psoriasis	0.651971	0.523	0.168	1.60193e-24
TSC22D3	V	psoriasis	0.647964	0.962	0.676	8.05245e-22
NR2F2	V	psoriasis	0.635617	0.946	0.643	9.29886e-22
DDIT4	V	psoriasis	0.623816	0.8	0.507	5.24987e-11
IL6ST	V	psoriasis	0.611868	0.962	0.703	1.2007e-23
PLCXD3	V	psoriasis	0.607685	0.5	0.046	1.38602e-92
LTBP2	V	psoriasis	0.595543	0.354	0.03	2.08007e-69
IL1R1	V	psoriasis	0.585294	0.938	0.535	6.64814e-25
ADGRG6	V	psoriasis	0.5753	0.538	0.043	3.31036e-114
LIMS1	V	psoriasis	0.537672	0.954	0.724	1.591e-17
PLCB4	V	psoriasis	0.536635	0.738	0.277	1.27694e-27
FOXC1	V	psoriasis	0.535293	0.815	0.461	3.30079e-18
DIXDC1	V	psoriasis	0.519424	0.808	0.331	1.05527e-28
CRTAC1	V	psoriasis	0.517838	0.262	0.019	4.50043e-57
HAPLN3	V	psoriasis	0.516539	0.7	0.269	4.59161e-25
RAMP3	V	psoriasis	0.508435	0.992	0.789	4.63815e-18
MMRN1	V	psoriasis	0.507071	0.838	0.414	1.15132e-17
MLPH	V	psoriasis	0.495086	0.692	0.197	8.40321e-38
ACKR3	V	psoriasis	0.493409	0.438	0.13	1.38051e-19
HSPG2	V	psoriasis	0.490278	0.969	0.795	7.13072e-09
SULF1	V	psoriasis	0.487992	0.623	0.123	2.99667e-48
GAS6	V	psoriasis	0.477061	0.831	0.451	3.12634e-18
AKR1C3	V	psoriasis	0.474318	0.877	0.574	1.85429e-12
AKR1C1	V	psoriasis	0.473552	0.515	0.15	9.0421e-22
COL9A3	V	psoriasis	0.468295	0.362	0.052	6.64434e-43
C7	V	psoriasis	0.467308	0.362	0.05	3.23446e-43
PTGIS	V	psoriasis	0.467109	0.323	0.033	5.70336e-52
FN1	V	psoriasis	0.464338	0.292	0.115	5.49433e-05
AGRN	V	psoriasis	0.459219	0.608	0.218	1.13763e-22
CCDC68	V	psoriasis	0.454525	0.677	0.301	2.85201e-18
FAM213A	V	psoriasis	0.454265	0.885	0.495	2.19925e-16
PPDPF	V	psoriasis	0.448314	0.915	0.7	1.67189e-08
PTGDS	V	psoriasis	0.444445	0.254	0.071	2.31949e-10
