# Supplementary material for: An IGFBP7hi endothelial cell subset drives T cell extravasation in psoriasis via endothelial glycocalyx degradation
Source: J Clin Invest. 2023 May 1;133(9):e160451. doi: 10.1172/JCI160451 (PMC10145935; doi:10.1172/JCI160451)
Supplement: Supplemental data set 2 [file jci-133-160451-s079.xlsx]

## Sheet: IGFBP7high psoriasis ECs
gene	norm_total_mean_high	norm_total_mean_low	norm_foldchange	chi2LR1	pvalue.adj.FDR
IGFBP7	86.7766	23.8903	3.6323	1020.23	0
PRCP	10.9185	3.17647	3.43732	839.938	0
VWA1	8.22581	2.24434	3.66513	790.737	0
COL15A1	7.86048	2.44683	3.21251	632.978	0
FKBP1A	13.9524	6.69796	2.08308	600.858	0
SPARC	24.0798	10.2081	2.35888	594.101	0
SELE	15.5234	1.48756	10.4355	591.301	0
PLVAP	16.8944	7.16742	2.3571	589.744	0
APLNR	3.4621	0.690045	5.0172	588.968	0
COTL1	3.15484	0.7681	4.10733	539.697	0
CLIC1	10.9734	5.34502	2.05301	525.655	0
ACTB	32.4548	14.2285	2.28097	524.431	0
COL4A2	9.53468	2.71946	3.5061	505.329	0
LGALS1	16.3863	3.22172	5.08619	496.071	0
FSTL1	3.78226	1.26471	2.99062	484.527	0
HMGN2	4.55968	2.15611	2.11477	455.329	0
PRSS23	5.50806	2.181	2.52548	440.856	0
FSCN1	2.51371	0.687783	3.6548	424.344	0
COL4A1	9.23387	2.81674	3.27821	419.847	0
CSTB	5.14677	2.48416	2.07183	419.624	0
NRP1	3.85242	1.67081	2.30571	416.14	0
SERPINH1	3.62419	1.44005	2.51672	402.573	0
C1orf54	3.00242	0.983032	3.05424	398.454	0
HTRA1	3.60806	1.3914	2.59311	394.406	0
MARCKSL1	3.91613	1.61538	2.42427	390.228	0
ARHGDIB	3.4129	1.55204	2.19898	381.171	0
TUBA1B	9.88387	4.71946	2.09428	380.723	0
LBH	1.86694	0.443439	4.21013	371.779	0
SLCO2A1	3.04274	1.01018	3.01208	367.396	0
CCND1	3.54113	0.855204	4.14069	361.015	0
DUSP23	5.60645	2.54525	2.20271	357.853	0
CTNNAL1	3.06613	1.33824	2.29117	337.915	0
CAVIN3	6.22742	2.9638	2.10116	336.754	0
CSRP2	3.23306	1.13462	2.84948	334.502	0
LAPTM4B	2.72581	1.13348	2.4048	323.082	0
RFLNB	1.72258	0.410633	4.19493	317.957	0
CTHRC1	2.94113	1.22172	2.40737	317.075	0
LAMB1	2.22097	0.78733	2.82088	309.131	0
FAM198B	2.55645	1.04864	2.43787	303.53	0
SOX4	5.43226	2.33145	2.32999	299.852	0
XIST	3.375	1.64027	2.05759	282.924	0
MARCKS	3.44274	1.59955	2.15232	280.747	0
CDKAL1	1.29597	0.254525	5.09171	279.269	0
SELP	2.44274	0.84276	2.8985	271.238	0
MEOX1	2.67016	1.2138	2.19983	269.094	0
SVIL	2.12984	0.828054	2.5721	265.79	0
EXOC3L2	1.41129	0.406109	3.47516	259.652	0
TM4SF18	3.98629	1.68665	2.36343	258.602	0
MLEC	2.94032	1.04638	2.80999	256.343	0
FAM167B	1.36048	0.361991	3.75834	255.897	0

## Sheet: IGFBP7low psoriasis ECs
gene	norm_total_mean_high	norm_total_mean_low	norm_foldchange	chi2LR1	pvalue.adj.FDR
HIF3A	0.279839	1.17195	0.238781	254.671	0
SEMA3G	0.0854839	1.01923	0.083871	250.429	0
DEPP1	0.858871	2.48869	0.34511	210.851	0
GJA4	0.402419	2.46719	0.163108	197.855	0
MECOM	0.904839	1.88688	0.479543	194.253	0
POSTN	0.351613	2.22059	0.158342	192.548	0
ATP13A3	0.334677	1.05882	0.316084	174.61	0
TMEM178A	0.0258065	0.463801	0.0556412	167.928	0
CLU	10.0145	21.2726	0.47077	167.263	0
IGF2	0.0895161	0.662896	0.135038	166.532	0
PPP1R14A	0.016129	0.452489	0.0356452	155.342	0
C7	0.0685484	0.527149	0.130036	139.453	0
LTBP4	0.45	1.09842	0.409681	137.699	0
BTNL9	0.308065	1.08484	0.283972	127.772	0
KRT19	0.0379032	0.401584	0.0943844	122.057	0
ZBTB16	0.222581	0.682127	0.326304	121.835	0
LYST	0.689516	1.39706	0.493548	119.847	0
DDX3Y	0.164516	0.553167	0.297407	119.204	0
SSUH2	0.0298387	0.569005	0.0524402	119.145	0
FBLN5	0.0177419	0.349548	0.0507569	117.956	0
LINC00982	0.00725806	0.214932	0.0337691	117.733	0
TMEM47	0.26371	0.790724	0.333504	116.85	0
HEY1	0.443548	1.45588	0.304659	112.636	0
PCSK5	0.0330645	0.365385	0.0904924	112.246	0
CXCL12	2.59032	5.83371	0.444027	110.14	0
ARL15	0.415323	0.954751	0.435006	109.166	0
PLAT	0.219355	0.725113	0.302511	104.002	0
SULF1	0.122581	0.60181	0.203687	103.888	0
CFH	0.33629	0.88009	0.382109	99.7248	0
NTRK2	0.0016129	0.223982	0.00720104	99.2148	0
NEBL	0.191129	0.632353	0.302251	97.984	0
ANXA3	0.0209677	0.274887	0.0762777	96.3394	0
PLLP	0.342742	0.835973	0.409992	96.2653	0
PNMT	0.0459677	0.303167	0.151625	95.4707	0
SOX5	0	0.124434	0	93.0029	0
LRIG1	0.0685484	0.332579	0.206111	92.6189	0
PLCXD3	0.0491935	0.339367	0.144957	87.259	0
RSPO3	0.132258	0.452489	0.29229	84.371	0
TSPAN2	0.304839	0.770362	0.395708	83.8047	0
ATP2A3	0.0516129	0.319005	0.161794	81.2276	0
LGALS3BP	0.0258065	0.233032	0.110742	80.4608	0
IGFBP3	0.356452	1.91516	0.186121	79.5261	0
FN1	0.401613	1.54751	0.259522	76.6548	1.86163e-15
PIK3IP1	0.452419	0.908371	0.498056	74.9311	5.37539e-15
TTTY15	0.0233871	0.187783	0.124543	73.7104	1.05198e-14
RYR3	0.0887097	0.355204	0.249743	72.8268	1.71642e-14
PTGIS	0.0104839	0.190045	0.0551651	71.7616	2.70595e-14
EIF1AY	0.133871	0.373303	0.358612	71.4546	3.19127e-14
CHRM3	0.00887097	0.153846	0.0576613	70.9913	4.0002e-14
NDRG4	0.0362903	0.225113	0.161209	70.5237	4.95388e-14
